# Supplementary material for: Similar Impacts of the Interaural Delay and Interaural Correlation on Binaural Gap Detection
Source: PLoS One. 2015 Jun 30;10(6):e0126342. doi: 10.1371/journal.pone.0126342 (PMC4488353; doi:10.1371/journal.pone.0126342)
Supplement: S1 File — (ZIP) [file pone.0126342.s001.zip]

Archive with 6 entries (6 files):
- Fig. 3 raw data.xls
- Fig. 1 fitting description.pdf
- Fig. 1 raw data.xls
- Fig. 2 fitting description.pdf
- Fig. 2 raw data.xls
- Fig. 3 fitting description.pdf
