# Supplementary material for: Similar Impacts of the Interaural Delay and Interaural Correlation on Binaural Gap Detection
Source: PLoS One. 2015 Jun 30;10(6):e0126342. doi: 10.1371/journal.pone.0126342 (PMC4488353; doi:10.1371/journal.pone.0126342)
Supplement: S1 File — (ZIP) [file pone.0126342.s001.zip › Fig. 3 raw data.xls]

## Sheet: Sheet1
Top Panel
Marker Correlation	1	0.85	0.7	0.55	0.4
Duration Threshold	3.16889	8.92667	24.1817	57.3083	87.3567
Predicted Interaural Delay)	-0.207077	2.59201	5.28539	7.61742	8.75676
Middle Panel
Interaural Delay	0	2	4	6	8
Duration Threshold	3.16889	7.50056	14.7443	39.2983	62.81
Predicted Marker Correlation	1.04143	0.878875	0.751361	0.566407	0.477936
Bottom Panel
Interaural Delay	0	0	2	2.59201	4	5.28539	6	7.61742	8	8.75676
Marker Correlation	1	1	0.878875	0.85	0.751361	0.7	0.566407	0.55	0.477936	0.4
