# Supplementary material for: Similar Impacts of the Interaural Delay and Interaural Correlation on Binaural Gap Detection
Source: PLoS One. 2015 Jun 30;10(6):e0126342. doi: 10.1371/journal.pone.0126342 (PMC4488353; doi:10.1371/journal.pone.0126342)
Supplement: S1 File — (ZIP) [file pone.0126342.s001.zip › Fig. 1 raw data.xls]

## Sheet: Sheet1
Exp. 1 Interaural Delay vs Duration Threshold (Individual Data)
	Cor1_Del0	Cor1_Del2	Cor1_Del4	Cor1_Del6	Cor1_Del8
P1	4.4	8.1	28.8	54.8	70
P2	2.19	9.28	15.67	35.33	86.87
P3	2.28	8.19	11.11	69.5	99.5
P4	2	5.77778	9.83334	26.83	42.94
P5	5.83333	9.55556	14.7222	22.44	37.61
P6	2.31	4.1	8.33	26.89	39.94
AVG	3.16889	7.50056	14.7443	39.2983	62.81
SE	0.64465	0.87094	3.03803	7.66337	10.8469
