# Supplementary material for: Similar Impacts of the Interaural Delay and Interaural Correlation on Binaural Gap Detection
Source: PLoS One. 2015 Jun 30;10(6):e0126342. doi: 10.1371/journal.pone.0126342 (PMC4488353; doi:10.1371/journal.pone.0126342)
Supplement: S1 File — (ZIP) [file pone.0126342.s001.zip › Fig. 2 raw data.xls]

## Sheet: Sheet1
Exp. 2 Marker Correlation vs Duration Threshold (Individual Data)
	Cor1_Del0	Cor85_Del0	Cor70_Del0	Cor55_Del0	Cor40_Del0
P1	4.4	6.3	10.2	15.9	73.7
P2	2.19	10.56	26.78	71.22	102.56
P3	2.28	6.87	28.94	62.17	79.27
P4	2	8.83	23.83	48.67	69.28
P5	5.83333	13.72	30.17	101.78	125
P6	2.31	7.28	25.17	44.11	74.33
AVG	3.16889	8.92667	24.1817	57.3083	87.3567
SE	0.64465	1.14737	2.95432	11.7734	8.93779
